# Supplementary material for: Unveiling the Role of the Work Environment in the Quality of Life of Menopausal Physicians and Nurses
Source: Int J Environ Res Public Health. 2023 Sep 12;20(18):6744. doi: 10.3390/ijerph20186744 (PMC10531365; doi:10.3390/ijerph20186744)
Supplement: Supplementary file 1 [file ijerph-20-06744-s001.zip]

Archive with 1 entries (1 files):
- ijerph-2522832-supplementary.pdf
